# Supplementary material for: Tuberculosis case fatality is higher in male than female patients in Europe: a systematic review and meta-analysis
Source: Infection. 2024 Mar 23;52(5):1775–86. doi: 10.1007/s15010-024-02206-z (PMC11499538; doi:10.1007/s15010-024-02206-z)
Supplement: Supplementary file 5 — Online Resource 5 JBI Critical Appraisal Tools (JBI CAT) templates (XLSX 53 KB) [file 15010_2024_2206_MOESM5_ESM.xlsx]

## Sheet: Info
JBI Systematic Reviews
The core of evidence synthesis is the systematic review of literature of a particular intervention, condition or issue. The systematic review is essentially an analysis of the available literature (that is, evidence) and a judgment of the effectiveness or otherwise of a practice, involving a series of complex steps. JBI takes a particular view on what counts as evidence and the methods utilised t…
JBI Critical Appraisal Tools
All systematic reviews incorporate a process of critique or appraisal of the research evidence. The purpose of this appraisal is to assess the methodological quality of a study and to determine the extent to which a study has addressed the possibility of bias in its design, conduct and analysis. All papers selected for inclusion in the systematic review (that is – those that meet the inclusion cr…

## Sheet: Coding
Publication Data	Explanation		Assessment Category	Coding		Overall appraisal	Coding
Author	First author’s last name		Yes	1		Include	3
Year	Publication year		No	0		Exclude	4
Record Number	Rayyan ID		Unclear	2		Seek further info	5
			Not applicable	99
Comments (Including reason for exclusion) = Written text

## Sheet: Cross Sec
Record No.	Author	Year	Questions								Overall Appraisal	Comment
			1. Were the criteria for inclusion in the sample clearly defined?	2. Were the study subjects and the setting described in detail?	3. Was the exposure measured in a valid and reliable way?	4. Were objective, standard criteria used for measure-ment of the condition?	5. Were confounding factors identified?	6. Were strategies to deal with confounding factors stated?	7. Were the outcomes measured in a valid and reliable way?	8. Was appropriate statistical analysis used?

## Sheet: Case Con
Record No.	Author	Year	Questions										Overall Appraisal	Comment
			1. Were the groups comparable other than the presence of disease in cases or the absence of disease in controls?	2. Were cases and controls matched appropriately?	3. Were the same criteria used for identification of cases and controls?	4. Was exposure measured in a standard, valid and reliable way?	5. Was exposure measured in the same way for cases and controls?	6. Were confounding factors identified?	7. Were strategies to deal with confounding factors stated?	8. Were outcomes assessed in a standard, valid and reliable way for cases and controls?	9. Was the exposure period of interest long enough to be meaningful?	10. Was appropriate statistical analysis used?

## Sheet: Case Rep
Record No.	Author	Year	Questions								Overall Appraisal	Comment
			1. Were patient’s demographic characteristics clearly described?	2. Was the patient’s history clearly described and presented as a timeline?	3. Was the current clinical condition of the patient on presentation clearly described?	4. Were diagnostic tests or assessment methods and the results clearly described?	5. Was the intervention(s) or treatment procedure(s) clearly described?	6. Was the post-intervention clinical condition clearly described?	7. Were adverse events (harms) or unanticipated events identified and described?	8. Does the case report provide takeaway lessons?

## Sheet: Case Ser
Record No.	Author	Year	Questions										Overall Appraisal	Comment
			1. Were there clear criteria for inclusion in the case series?	2. Was the condition measured in a standard, reliable way for all participants included in the case series?	3. Were valid methods used for identification of the condition for all participants included in the case series?	4. Did the case series have consecutive inclusion of participants?	5. Did the case series have complete inclusion of participants?	6. Was there clear reporting of the demographics of the participants in the study?	7. Was there clear reporting of clinical information of the participants?	8. Were the outcomes or follow up results of cases clearly reported?	9. Was there clear reporting of the presenting site(s)/clinic(s) demographic information?	10. Was statistical analysis appropriate?

## Sheet: Cohort
Record No.	Author	Year	Questions											Overall Appraisal	Comment
			1. Were the two groups similar and recruited from the same population?	2. Were the exposures measured similarly to assign people to both exposed and unexposed groups?	3. Was the exposure measured in a valid and reliable way?	4. Were confounding factors identified?	5. Were strategies to deal with confounding factors stated?	6. Were the groups/participants free of the outcome at the start of the study (or at the moment of exposure)?	7. Were the outcomes measured in a valid and reliable way?	8. Was the follow up time reported and sufficient to be long enough for outcomes to occur?	9. Was follow up complete, and if not, were the reasons to loss to follow up described and explored?	10. Were strategies to address incomplete follow up utilized?	11. as appropriate statistical analysis used?

## Sheet: DAS
Record No.	Author	Year	Questions										Overall Appraisal	Comment
			1. Was a consecutive or random sample of patients enrolled?	2. Was a case control design avoided?	3. Did the study avoid inappropriate exclusions?	4. Were the index test results interpreted without knowledge of the results of the reference standard?	5. If a threshold was used, was it pre-specified?	6. Is the reference standard likely to correctly classify the target condition?	7. Were the reference standard results interpreted without knowledge of the results of the index test?	8. Was there an appropriate interval between index test and reference standard?	9. Did all patients receive the same reference standard?	10. Were all patients included in the analysis?

## Sheet: Eco Eval
Record No.	Author	Year	Questions											Overall Appraisal	Comment
			1. Is there a well-defined question?	2. Is there comprehensive description of alternatives?	3. Are all important and relevant costs and outcomes for each alternative identified?	4. Has clinical effectiveness been established?	5. Are costs and outcomes measured accurately?	6. Are costs and outcomes valued credibly?	7. Are costs and outcomes adjusted for differential timing?	8. Is there an incremental analysis of costs and consequences?	9. Were sensitivity analyses conducted to investigate uncertainty in estimates of cost or consequences?	10. Do study results include all issues of concern to users?	11. Are the results generalizable to the setting of interest in the review?

## Sheet: Preval
Record No.	Author	Year	Questions									Overall Appraisal	Comment
			1. Was the sample frame appropriate to address the target population?	2. Were study participants sampled in an appropriate way?	3. Was the sample size adequate?	4. Were the study subjects and the setting described in detail?	5. Was the data analysis conducted with sufficient coverage of the identified sample?	6. Were valid methods used for the identification of the condition?	7. Was the condition measured in a standard, reliable way for all participants?	8. Was there appropriate statistical analysis?	9. Was the response rate adequate, and if not, was the low response rate managed appropriately?

[truncated: 5 more sheets: Quali, Quasi Ex, RCT, SR RS, Text Op]
