# Supplementary material for: Tuberculosis case fatality is higher in male than female patients in Europe: a systematic review and meta-analysis
Source: Infection. 2024 Mar 23;52(5):1775–86. doi: 10.1007/s15010-024-02206-z (PMC11499538; doi:10.1007/s15010-024-02206-z)
Supplement: Supplementary file 19 — Online Resource 19 Results of the subgroup analyses for the publications reporting absolute numbers (full dataset n = 75) (XLSX 13 KB) [file 15010_2024_2206_MOESM19_ESM.xlsx]

## Sheet: Sheet1
Characteristic	Category	Dataset: Full (Random effects model)							Test for overall effect		Heterogeneity					Test for subgroup differences
		No. Studies	Weight (%)	Males (n)	Females (n)	Risk Ratio M/F	CI 95% lower	CI 95% upper	z	p	I² (%)	τ²	Χ²	df	p
Study design	Total	75	100	680494	363428	1.391	1.299	1.49	9.42	< 0.01	92	0.049	943.47	74	< 0.01	Χ² = 1.02, df = 4 (p = 0.91)
	Case-control	6	7.4	5643	3750	1.473	1.23	1.763	4.22	< 0.01	39	0.017	8.25	5	0.14
	Cohort	29	36.2	148298	105381	1.351	1.286	1.419	12.01	< 0.01	15	0.002	32.75	28	0.24
	Cross-sectional	18	21.9	200441	93230	1.359	1.077	1.712	2.59	< 0.01	97	0.17	541.73	17	< 0.01
	Descriptive	21	34.2	326027	161020	1.382	1.24	1.542	5.82	< 0.01	93	0.04	280.01	20	< 0.01
	Interventional (trial)	1	0.3	85	47	1.106	0.352	3.479	0.17	0.86	n/a	n/a	n/a	n/a	n/a
Countries	Total	75	100	680494	363428	1.391	1.299	1.49	9.42	< 0.01	92	0.049	943.47	74	< 0.01	Χ² = 728.11, df = 27 (p < 0.01)
	Georgia	2	1	167	54	1.28	0.706	2.32	0.81	0.42	0	0	0.01	1	0.94
	Spain	7	6.9	7001	3957	1.665	1.426	1.944	6.44	< 0.01	0	0	1.83	6	0.93
	Europe	2	4.4	155830	80321	1.199	0.881	1.632	1.15	0.25	83	0.042	6.01	1	0.01
	Eastern Europe	4	6.4	134620	54896	1.588	1.297	1.946	4.47	< 0.01	66	0.023	8.74	3	0.03
	Czech Republic	1	0.1	28	5	3.931	0.263	58.759	0.99	0.32	n/a	n/a	n/a	n/a	n/a
	Portugal	3	3.7	1319	499	1.623	1.337	1.97	4.89	< 0.01	0	0	0.96	2	0.62
	Italy	3	2.5	1679	906	1.716	1.239	2.37	3.25	< 0.01	0	0	0.09	2	0.96
	Israel	4	6	4814	3516	1.269	1.108	1.454	3.43	< 0.01	0	0	0.57	3	0.9
	Estonia	2	2.4	1837	704	1.621	1.366	1.925	5.53	< 0.01	0	0	0.3	1	0.59
	Netherlands	4	5.4	6534	4253	1.309	1.092	1.569	2.91	< 0.01	0	0	1.16	3	0.76
	United Kingdom	8	14.6	88944	69161	1.392	1.336	1.452	15.56	< 0.01	0	0	5.81	7	0.56
	France	4	3.7	3501	2103	1.196	0.945	1.513	1.49	0.14	0	0	2.73	3	0.44
	Russia	4	3.8	2426	954	1.6	1.253	2.042	3.77	< 0.01	0	0	1.83	3	0.61
	Germany	7	7.3	14353	7500	1.036	0.872	1.229	0.4	0.69	0	0	3.48	6	0.75
	Slovakia	1	1.7	1254	605	1.28	0.945	1.735	1.59	0.11	n/a	n/a	n/a	n/a	n/a
	Norway	1	1	384	271	1.702	0.988	2.931	1.92	0.06	n/a	n/a	n/a	n/a	n/a
	Denmark	2	3.9	5061	3783	1.485	1.007	2.19	1.99	0.05	77	0.063	4.3	1	0.04
	Uzbekistan	1	2.5	63724	43656	1.259	1.195	1.326	8.72	< 0.01	n/a	n/a	n/a	n/a	n/a
	Central Europe	1	2.4	25157	12384	1.677	1.541	1.826	11.92	< 0.01	n/a	n/a	n/a	n/a	n/a
	Western Europe	1	2.5	29517	19185	0.86	0.814	0.908	-5.39	< 0.01	n/a	n/a	n/a	n/a	n/a
	Switzerland	1	0.4	176	89	2.402	0.843	6.848	1.64	0.1	n/a	n/a	n/a	n/a	n/a
	Finland	3	3.4	1336	762	1.377	0.995	1.905	1.93	0.05	38	0.031	3.21	2	0.2
	Belarus	1	1.4	367	72	1.243	0.846	1.825	1.11	0.27	n/a	n/a	n/a	n/a	n/a
	Poland	4	8.3	16940	7208	1.498	1.356	1.655	7.96	< 0.01	0	0	2.26	3	0.52
	Tajikistan	1	1.4	342	259	0.928	0.631	1.364	-0.38	0.7	n/a	n/a	n/a	n/a	n/a
	Yugoslavia	1	0.4	330	85	1.867	0.675	5.168	1.2	0.23	n/a	n/a	n/a	n/a	n/a
	Ukraine	1	2.5	112390	46117	1.875	1.821	1.93	42.39	0	n/a	n/a	n/a	n/a	n/a
	Turkey	1	0	463	123	7.75	0.466	129.013	1.43	0.15	n/a	n/a	n/a	n/a	n/a
Regions	Total	75	100	680494	363428	1.391	1.299	1.49	9.42	< 0.01	92	0.049	943.47	74	< 0.01	Χ² = 8.31, df = 3 (p = 0.04)
	Central Europe	9	12.9	44172	20410	1.566	1.454	1.687	11.85	< 0.01	10	0.001	8.85	8	0.35
	Eastern Europe	16	21.5	315873	146712	1.503	1.327	1.702	6.41	< 0.01	93	0.03	204.22	15	< 0.01
	Western Europe	48	61.2	164619	115985	1.346	1.23	1.472	6.46	< 0.01	82	0.053	256.38	47	< 0.01
	Europe	2	4.4	155830	80321	1.199	0.881	1.632	1.15	0.25	83	0.042	6.01	1	0.01
Data source	Total	75	100	680494	363428	1.391	1.299	1.49	9.42	< 0.01	92	0.049	943.47	74	< 0.01	Χ² = 4.47, df = 2 (p = 0.11)
	Hospital data	21	16.1	5486	2601	1.227	1.099	1.37	3.64	< 0.01	0	0	18.56	20	0.55
	Notification data	48	77	670325	358254	1.409	1.302	1.525	8.51	< 0.01	95	0.05	908.2	47	< 0.01
	TB dispensary data	6	6.9	4683	2573	1.425	1.225	1.658	4.58	< 0.01	0	0	3.61	5	0.61
Group size	Total	75	100	680494	363428	1.391	1.299	1.49	9.42	< 0.01	92	0.049	943.47	74	< 0.01	Χ² = 0.35, df = 1 (p = 0.55)
	Less than 30	9	3.4	422	147	1.241	0.844	1.825	1.1	0.27	19	0.064	9.87	8	0.27
	Equal or more than 30	66	96.6	680072	363281	1.397	1.303	1.498	9.38	< 0.01	93	0.049	932.72	65	< 0.01
Publication date	Total	75	100	680494	363428	1.391	1.299	1.49	9.42	< 0.01	92	0.049	943.47	74	< 0.01	Χ² = 3.42, df = 3 (p = 0.33)
	Published 1990−99	2	2.4	2633	1758	1.279	1.006	1.625	2.01	0.04	0	0	0.05	1	0.82
	Published 2000−09	21	18	16865	10766	1.496	1.372	1.631	9.12	< 0.01	0	0	9.3	20	0.98
	Published 2010−19	46	68.5	494069	264401	1.364	1.242	1.497	6.51	< 0.01	95	0.067	867	45	< 0.01
	Published 2020−	6	11.1	166927	86503	1.355	1.215	1.511	5.46	< 0.01	39	0.007	8.26	5	0.14
Observation period	Total	75	100	680494	363428	1.391	1.299	1.49	9.42	< 0.01	92	0.049	943.47	74	< 0.01	Χ² = 4.77, df = 6 (p = 0.57)
	1980s−1990s	1	0.5	30	21	1.167	0.501	2.715	0.36	0.72	n/a	n/a	n/a	n/a	n/a
	1990s	7	6.6	5092	3030	1.384	1.17	1.637	3.79	< 0.01	0	0	2.65	6	0.85
	1990s−2000s	16	11.6	6402	3125	1.607	1.377	1.875	6.03	< 0.01	0	0	5.34	15	0.99
	1990s−2010s	5	7.2	191994	89075	1.431	0.968	2.115	1.8	0.07	99	0.163	538.12	4	< 0.01
	2000s	9	9	10072	7446	1.432	1.295	1.583	7	< 0.01	0	0	7.82	8	0.45
	2000s−2010s	17	26.8	142252	101957	1.37	1.295	1.449	10.95	< 0.01	29	0.003	22.58	16	0.13
	2010s	20	35.6	324652	158774	1.331	1.191	1.487	5.06	< 0.01	94	0.044	298.45	19	< 0.01
Populations	Total	75	100	680494	363428	1.391	1.299	1.49	9.42	< 0.01	92	0.049	943.47	74	< 0.01	Χ² = 1.03, df = 4 (p = 0.90)
	Persons living with HIV	6	6.2	1973	716	1.316	1.024	1.692	2.14	0.03	43	0.035	8.83	5	0.12
	Specific patients (hospitalized)	9	6.4	1971	1000	1.268	1.022	1.573	2.15	0.03	0	0	6.71	8	0.57
	Drug−resistant TB cases	9	8.3	3419	1307	1.406	1.194	1.655	4.09	< 0.01	15	0.009	9.4	8	0.31
	TB cases, all forms	49	78	672979	360251	1.41	1.304	1.526	8.58	< 0.01	95	0.05	909.37	48	< 0.01
	Notified M. bovis cases	2	1.1	152	154	1.389	0.841	2.294	9.42	< 0.01	0	0	0.88	1	0.35
