# Supplementary material for: Tuberculosis case fatality is higher in male than female patients in Europe: a systematic review and meta-analysis
Source: Infection. 2024 Mar 23;52(5):1775–86. doi: 10.1007/s15010-024-02206-z (PMC11499538; doi:10.1007/s15010-024-02206-z)
Supplement: Supplementary file 28 — Online Resource 28 Results of univariate mixed-effects meta-regression models (ln scale, reference: females) (XLSX 11 KB) [file 15010_2024_2206_MOESM28_ESM.xlsx]

## Sheet: Sheet1
Results of Univariate Mixed-Effects Meta-Regression Models (ln scale, reference: females)
		model results							heterogeneity						test for residual heterogeneity			test of moderators
variable	study no.	moderator	estimate (ln)	se (ln)	ci.lb (ln)	ci.ub (ln)	z-val	p-val	tau^2	se (tau^2)	tau	I^2 (%)	H^2	R^2 (%)	QE	df	p-val	QM	df	p-val
Age 15-44	21	intrcpt	0.3156	0.0673	0.1837	0.4475	4.6889	<0.0001	0.0044	0.0062	0.0667	22.08	1.28	0	18.3095	19	0.5019	0.3487	1	0.5548
		age1544.rel	0.0895	0.1516	-0.2077	0.3868	0.5905	0.5548
Age 45-64	15	intrcpt	0.2683	0.0955	0.0811	0.4555	2.8093	0.005	0.0124	0.0089	0.1112	71.84	3.55	19.55	51.6734	13	<0.0001	1.5869	1	0.2078
		age4564.rel	0.5278	0.419	-0.2934	1.349	1.2597	0.2078
Age 65+	21	intrcpt	0.4258	0.0722	0.2842	0.5674	5.8932	<0.0001	0.0151	0.0096	0.1231	74.33	3.9	0.22	148.726	19	<0.0001	0.8661	1	0.352
		age65.rel	-0.3484	0.3744	-1.0823	0.3854	-0.9306	0.352
Foreign origin	27	intrcpt	0.4433	0.0886	0.2696	0.617	5.0008	<0.0001	0.0132	0.0129	0.1148	28.72	1.4	0	32.13	25	0.1543	1.4139	1	0.2344
		foreignor.rel	-0.2541	0.2137	-0.6728	0.1647	-1.1891	0.2344
New cases	44	intrcpt	0.3768	0.09	0.2003	0.5533	4.1842	<0.0001	0.0155	0.0079	0.1245	59.26	2.45	0	99.7305	42	<0.0001	0.0721	1	0.7883
		newcases.rel	-0.0316	0.1176	-0.262	0.1988	-0.2685	0.7883
EPTB	40	intrcpt	0.3944	0.0495	0.2973	0.4915	7.9642	<0.0001	0.0171	0.0085	0.1308	67.56	3.08	10.53	185.543	38	<0.0001	2.6749	1	0.1019
		eptb.rel	-0.313	0.1914	-0.6882	0.0621	-1.6355	0.1019
PTB	50	intrcpt	0.391	0.0658	0.2621	0.52	5.9428	<0.0001	0.0145	0.0072	0.1204	61.17	2.58	0.1	164.12	48	<0.0001	0.3029	1	0.582
		ptb.rel	-0.0529	0.0961	-0.2412	0.1354	-0.5504	0.582
Mixed TB	12	intrcpt	0.3835	0.1073	0.1731	0.5939	3.573	0.0004	0	0.0196	0	0	1	0	5.0533	10	0.8876	0.0811	1	0.7759
		mixedtb.rel	0.513	1.8017	-3.0183	4.0444	0.2847	0.7759
HIV/AIDS	34	intrcpt	0.4104	0.0448	0.3227	0.4982	9.1673	<0.0001	0.0166	0.0105	0.1289	63.69	2.75	5.75	222.863	32	<0.0001	2.1393	1	0.1463
		hivaids.rel	-0.1861	0.1273	-0.4356	0.0633	-1.4626	0.1436
diabetes	17	intrcpt	0.5051	0.084	0.3405	0.6698	6.0125	<0.0001	0	0.0162	0	0	1	0	7.5687	15	0.9399	2.656	1	0.1032
		diabetes.rel	-1.9308	1.1847	-4.2529	0.3913	-1.6297	0.1032
cancers	11	intrcpt	0.333	0.118	0.1019	0.5642	2.8235	0.0048	0.0043	0.0185	0.0658	9.2	1.1	0	7.6047	9	0.5744	0.2362	1	0.627
		cancers.rel	1.959	4.0312	-5.942	9.86	0.486	0.627
Hepatitis/cirrhosis	10	intrcpt	0.4639	0.0972	0.2733	0.6544	4.7706	<0.0001	0	0.0298	0	0	1	100	3.6722	8	0.8854	2.0864	1	0.1486
		hepcirrh.rel	-0.3854	0.2688	-0.9084	0.1376	-1.4444	0.1486
Other comorbidities	12	intrcpt	0.4771	0.0773	0.3256	0.6287	6.17	<0.0001	0	0.0174	0	0	1	0	6.3869	10	0.7818	2.2423	1	0.1343
		other.rel	-0.6669	0.4454	-1.5398	0.206	-1.4974	0.1343
Any comorbidity exc. HIV	21	intrcpt	0.4357	0.0604	0.3173	0.5541	7.2106	<0.0001	0	0.0112	0	0	1	0	10.5337	19	0.9385	1.8897	1	0.1692
		anynothiv.rel	-0.2516	0.183	-0.6103	0.1071	-1.3747	0.1692
Any comorbidity	36	intrcpt	0.4137	0.046	0.3235	0.5038	8.9949	<0.0001	0.0149	0.01	0.1222	59.06	2.44	0	199.768	34	<0.0001	0.5781	1	0.4471
		anycm.rel	-0.1039	0.1367	-0.3718	0.164	-0.7603	0.4471
Alcohol abuse	20	intrcpt	0.3742	0.0661	0.2447	0.5038	5.6624	<0.0001	0	0.0126	0	0	1	0	11.2649	18	0.8828	0.5272	1	0.4678
		alcohol.rel	0.2116	0.2914	-0.3596	0.7827	0.7261	0.4678
Homelessness	12	intrcpt	0.2858	0.096	0.0976	0.474	2.9766	0.0029	0	0.0187	0	0	1	0	4.1811	10	0.9388	2.7388	1	0.0979
		nohome.rel	3.1772	1.9198	-0.5856	6.94	1.6549	0.0979
Smoking	10	intrcpt	0.3512	0.1755	0.0072	0.6952	2.0012	0.0454	0	0.026	0	0	1	0	5.2087	8	0.7351	0.1394	1	0.7088
		smoker.rel	0.1512	0.4049	-0.6424	0.9448	0.3734	0.7088
Drug addiction	19	intrcpt	0.4121	0.0565	0.3014	0.5229	7.2942	<0.0001	0	0.0126	0.0003	0	1	0	12.8487	17	0.7463	0.6193	1	0.4313
		drugs.rel	-0.1386	0.1761	-0.4837	0.2066	-0.787	0.4313
Migration	16	intrcpt	0.4844	0.0859	0.316	0.6528	5.6379	<0.0001	0	0.0026	0	0	1	100	10.5834	14	0.7184	2.8803	1	0.0897
		migrant.rel	-0.238	0.1402	-0.5129	0.0369	-1.6971	0.0897
Former TB	23	intrcpt	0.3816	0.0427	0.2978	0.4653	8.9299	<0.0001	0.0033	0.0043	0.0572	22.62	1.29	35.19	21.3493	21	0.4378	1.9638	1	0.1611
		formertb.rel	-0.3114	0.222	-0.747	0.1241	-1.4013	0.1611
Imprisonment	10	intrcpt	0.3127	0.0891	0.138	0.4873	3.5089	0.0004	0.01	0.0208	0.1002	22.81	1.3	18.39	8.2471	8	0.4097	0.3328	1	0.564
		prison.rel	1.1319	1.962	-2.7137	4.9774	0.5769	0.564
Other risk factors	13	intrcpt	0.3715	0.1162	0.1439	0.5992	3.1985	0.0014	0.0054	0.018	0.0736	9.66	1.11	10.16	7.3326	11	0.7715	0.4566	1	0.4992
		otherrf.rel	-0.1945	0.2878	-0.7586	0.3696	-0.6757	0.4992
MDR TB	21	intrcpt	0.2599	0.0503	0.1614	0.3584	5.1702	<0.0001	0.0107	0.0117	0.1036	33.37	1.5	0	28.4153	19	0.0758	1.1482	1	0.2839
		mdr.rel	0.2595	0.2422	-0.2152	0.7342	1.0715	0.2839
Mono-drug resistant TB	11	intrcpt	0.3665	0.0799	0.2099	0.5231	4.588	<0.0001	0	0.0166	0	0	1	0	6.3103	9	0.7085	0.4333	1	0.5104
		monodr.rel	-0.2722	0.4135	-1.0826	0.5382	-0.6583	0.5104
